# Supplementary material for: Thrombocytosis and abnormal liver enzymes: A trigger for investigation of underlying malignancy
Source: PLoS One. 2022 Apr 28;17(4):e0267124. doi: 10.1371/journal.pone.0267124 (PMC9049564; doi:10.1371/journal.pone.0267124)
Supplement: S1 Data — (XLSX) [file pone.0267124.s001.xlsx]

## Sheet: Study
ID	AGE	SEX	CRP	AP	PLTC	Ca	Ca Type	Exclusions
2721	76	F	n/a	299	401	1	non-small cell lung
1545	70	F	153	149	410	1	metastatic colorectal
597	73	F	49	263	410	1	metastatic colon (liver mets)
6130	61	M	n/a	99	410	1	local renal
2513	71	M	164	2351	413	1	metastatic prostate
1667	72	M	54	476	417	1	metastatic colon (liver mets)
2033	59	M	35	202	420	1	prostate
4812	57	F	3	868	426	1	pancreatic neuroendocrine tumour
5810	81	M	3	58	434	1	prostate
1890	73	F	106	773	436	1	metastatic colon (liver mets)
4653	59	M	87	356	446	1	metastatic pancreatic
2471	78	M	n/a	206	483	1	metastatic bowel
4123	54	F	9	638	485	1	metastatic anal
5857	74	M	133	774	485	1	metastatic bowel
5158	69	M	n/a	209	493	1	metastic lung - adrenal mets
6644	89	F	82	159	553	1	invasive lobular breast cancer - ongoing treatment
1895	82	M	84	977	554	1	metastatic colon (liver mets)
2489	77	F	68	227	657	1	ovarian
5835	75	M	n/a	213	727	1	urothelial cell carcinoma
6001	44	F	6	72	401
6215	60	F	n/a	108	401
1554	50	M	17	95	401
2799	64	M	n/a	106	401
6441	28	F	8	62	403
1226	44	F	29	83	403
2913	54	F	n/a	107	403
5624	39	M	4	124	403
5114	51	M	n/a	67	403
326	81	M	n/a	80	403
6519	22	F	9	76	404
1001	58	F	4	85	404
2573	52	M	n/a	108	404
3971	66	F	n/a	139	405
926	53	M	n/a	95	405
4625	49	F	n/a	184	407			IDA
6594	58	F	n/a	144	407
4363	63	F	n/a	83	407
1351	67	F	N/A	193	407			SLE
658	68	F	4	119	407
3103	68	M	4	145	407
1603	56	F	4	89	408
4284	65	F	6	150	408
4870	59	M	N/A	78	408
6632	24	F	10	72	409
4648	53	F	N/A	119	409			endometriosis
2911	56	F	n/a	159	410
4087	60	M	n/a	111	410
5682	81	M	n/a	110	410
2037	82	F	20	157	411			RA
1400	52	M	n/a	59	411
4312	22	F	14	267	412
6166	61	F	n/a	100	412
3172	85	F	82	210	412
2791	50	F	n/a	61	413
5702	62	F	n/a	55	413			graves
532	18	M	n/a	252	413
2503	26	F	10	179	415
6230	52	M	n/a	85	415
4809	60	M	n/a	93	415
5822	37	F	4	120	416			UC
5635	66	F	4	164	416
2328	35	F	8	62	417
6477	48	F	27	153	417
524	52	F	n/a	66	417
1686	41	F	3	81	418
6685	72	F	n/a	143	418
3948	48	M	21	73	418
561	56	M	100	113	418
5152	32	F	3	103	419
4680	52	F	n/a	67	419
5796	53	F	n/a	108	420
3177	56	F	74	118	420
6422	32	M	3	224	420
3114	70	M	n/a	60	420
220	72	M	n/a	85	420
2156	48	F	7	103	421
1987	55	F	n/a	118	421
1291	60	F	n/a	201	421			Sjogrens
1099	71	M	35	150	421
172	37	M	3	166	422
4487	36	F	n/a	134	423			IDA
363	78	M	n/a	181	423
169	27	M	n/a	87	424
4965	58	M	n/a	58	424
4842	38	M	3	96	425
6077	38	M	3	94	425
2713	61	F	n/a	169	426
1510	44	M	15	609	426
158	28	M	3	123	427
6580	52	F	n/a	79	428
2582	24	F	11	98	429
526	54	F	n/a	116	430			RA
5224	58	F	n/a	89	430
3338	78	F	n/a	142	431			GCA
1511	34	M	3	99	431			PSORIASIS
588	64	M	n/a	156	431
5393	48	F	26	98	432
5454	32	M	3	54	432
3855	48	M	4	98	432
2745	77	F	3	114	433			IDA
4371	54	F	8	316	434
3430	28	M	3	114	434
1369	31	M	13	128	434
5232	71	M	6	82	434
3547	44	F	3	80	435
4202	83	F	n/a	412	435
1808	59	M	n/a	121	435
3809	58	M	n/a	78	436
2460	67	M	221	466	436
2628	56	M	8	65	437
46	67	M	23	106	437
4835	83	M	56	992	437
2219	42	M	3	68	438
2348	66	M	n/a	120	438
5127	55	F	4	88	439			ibd
568	67	F	n/a	134	439
4442	38	M	3	69	441
5691	49	M	20	62	441
5033	41	F	27	180	442
4034	50	F	5	69	442
5598	89	F	30	129	442
3976	61	F	3	118	443			ra
3353	83	F	35	109	443
2999	72	F	55	267	444			RA
5523	75	M	24	482	444
6416	62	F	n/a	194	445
3401	31	F	3	86	446
3057	82	F	24	315	446			vasculitis
3381	52	F	16	260	448
3744	47	F	n/a	113	449
4249	52	F	3	134	450
3567	61	F	n/a	117	452
96	64	F	n/a	91	452
5722	43	M	44	109	452
6245	80	F	13	77	453			GCA
5885	73	M	64	325	455
6319	57	F	n/a	133	456
4042	58	F	n/a	87	456			ET
4291	58	F	n/a	77	456
4053	76	F	3	107	456
293	53	M	n/a	172	456
214	67	F	3	240	457
3620	55	F	3	128	458
5330	59	F	41	101	458
6140	73	F	80	191	458
3565	83	F	9	159	458			systemic sclerosis
704	74	F	24	478	459			RA
5804	27	M	3	117	459
4498	43	F	3	61	461
1159	34	F	3	72	462
2529	32	M	3	107	462
35	62	F	31	397	463			pbc
5966	32	F	3	147	464
4417	48	M	22	83	464
1505	71	M	n/a	538	464
3005	80	F	16	347	465
6691	86	F	n/a	254	466
3994	30	M	3	102	466
2512	74	M	87	130	466
4094	30	M	15	104	467
5829	59	M	n/a	129	470
3779	63	F	111	681	471
2868	76	F	n/a	86	474
3801	57	M	42	203	474
6385	68	F	29	148	475
6094	19	F	12	84	476
1155	55	F	33	217	476			ra
832	69	F	36	210	476			RA
3188	42	M	12	80	477
2708	74	M	n/a	360	478
1142	58	F	n/a	79	479			RA
560	71	F	n/a	185	479
2273	82	F	17	122	479			polymyalgia rheumatica, GCA
4685	61	F	n/a	154	480			RA
5515	67	F	25	121	481
5124	54	F	39	116	481
5337	61	F	29	161	482			UC
5847	76	F	3	158	482
2480	57	M	n/a	151	482
5582	68	M	3	91	482
6244	34	F	3	120	486
5834	45	F	9	69	488
3817	81	F	n/a	190	489			polymyalgia rheumatica
4976	70	M	262	113	489
3892	70	F	n/a	173	491			RA
3708	45	M	3	53	491
4125	75	M	n/a	239	491
3635	88	F	n/a	92	492
5717	90	F	51	557	492
106	29	M	13	108	494
850	60	F	n/a	126	495
6070	37	M	3	119	495
5134	66	F	8	161	499
1941	37	F	n/a	130	501			Crohn's
1127	83	F	n/a	322	505			PBC
3559	31	F	4	59	506			inflammatory arthropathy
5280	86	F	43	159	507
4551	52	M	93	77	508
5257	69	F	n/a	76	509
3837	68	M	86	427	509			myelofibrosis
2959	41	F	3	73	511
1756	46	F	46	198	511			RA
4900	65	M	n/a	157	514
208	60	F	9	116	527
5032	38	F	3	89	535			Grave's
5285	54	M	21	204	536
2661	63	M	n/a	127	537
4015	57	M	N/A	62	539
1371	53	M	5	103	540
6111	52	F	42	72	542			Crohn's
5792	78	M	159	346	542
3070	75	M	15	811	545
4788	21	M	9	446	547
2539	55	F	80	137	548
3666	74	F	n/a	112	549			ET
3527	82	F	n/a	84	550
2732	56	M	3	118	550
2509	84	F	n/a	160	555
2153	80	M	42	390	559
5371	88	F	n/a	88	565
6217	61	M	81	109	581			ANK SPOND & CROHNS
4356	62	F	19	135	584
1888	60	F	108	345	587
4394	38	M	19	153	589
3206	73	M	3	39	598
6780	25	F	5	28	599			endometriosis, liver adenomata
4666	73	M	140	542	600
2005	75	F	n/a	100	606			RA
2362	51	F	22	337	609
4313	69	M	n/a	301	622
4854	63	F	28	101	637
6542	79	F	9	116	642
6760	68	F	29	193	643
6636	33	M	11	113	669
4025	35	M	45	128	680			recurring gout
3316	86	F	47	1053	682
3954	61	F	n/a	104	688			ET
2464	63	M	9	224	717
1880	83	F	n/a	698	729
1883	66	F	3	116	762
419	43	F	20	207	768
2394	58	F	61	254	783
5815	52	M	n/a	87	788			ET
3778	54	M	3	85	838			ET
4660	57	M	172	388	843
2468	50	M	210	475	861

## Sheet: Control
ID	AGE	CRP	SEX	AP	PLTC	Ca	Ca Type	Exclusions
6536	66	n/a	M	393	222	1	GB adenocarcinoma
5772	73	38	F	626	345	1	hilar cholangiocarcinoma AND pancreatic neuroendocrine
6728	74	108	M	249	245	1	metastatic cholangiocarcinoma
4752	75	12	M	372	325	1	HCC
2002	77	45	F	533	263	1	metastatic HER2 breast
3133	78	103	M	169	229	1	HCC
2099	78	n/a	F	336	204	1	gastric adenocarcinoma
1428	81	105	M	463	272	1	metastatic unknown primary
4099	86	62	F	1106	239	1	metastatic pancreatic cancer
5329	88	4	F	104	206	1	liver mets of unknown primary
5056	18	3	F	63	322	0
501	20	4	M	63	230	0
2245	20	3	F	50	215	0
4418	21	3	M	101	227	0
1282	21	3	M	73	299	0
2640	21	4	F	80	348	0
1718	22	3	F	93	282	0
1980	22	3	F	105	311	0
5664	23	3	M	87	327	0
4378	24	3	F	86	263	0
2105	24	6	F	66	277	0
1729	25	8	M	97	252	0
3936	25	3	F	61	268	0
5456	26	3	M	92	258	0
4	26	12	F	82	355	0
4611	26	14	F	63	388	0
4531	27	3	M	81	341	0
4952	28	32	M	95	285	0
6304	28	3	F	68	270	0
304	28	4	F	108	277	0
5999	29	3	M	80	306	0
2854	29	3	M	79	341	0
1186	29	12	F	76	246	0
6302	29	13	F	77	260	0
372	29	27	F	156	281	0
3917	30	3	M	514	144	0
6087	30	3	M	69	250	0
5551	30	3	M	92	250	0
5026	30	3	M	85	261	0
5050	30	12	M	90	262	0
474	30	3	M	95	271	0
2619	30	3	M	92	312	0
4779	30	12	M	86	305	0
6485	30	3	F	52	344	0
2304	31	3	M	123	209	0
5258	31	3	M	110	258	0
1697	32	3	M	74	265	0
5583	32	3	M	48	268	0
1573	32	6	M	42	287	0
5785	32	7	M	79	301	0
2043	32	3	M	87	314	0
2369	32	16	F	124	257	0
1053	33	7	F	182	318	0
1048	34	3	M	87	245	0
3016	34	14	F	86	349	0
4810	35	3	M	112	233	0
4538	35	3	M	57	240	0
5103	35	3	F	109	254	0
1547	35	3	F	98	287	0
1414	35	4	F	101	328	0
6762	35	20	F	208	361	0
5902	35	3	F	212	365	0
467	36	3	M	78	225	0
3141	36	3	M	57	304	0
6340	36	3	M	68	319	0
5396	36	6	F	83	260	0
2536	36	4	F	55	265	0
3344	36	3	F	137	317	0
1736	37	3	M	60	227	0
4105	37	3	M	70	331	0
1527	37	52	F	126	242	0
3955	37	3	F	69	301	0
683	38	7	M	63	225	0
6066	38	3	M	57	275	0
4665	38	8	M	78	358	0
1876	38	3	F	79	169	0
205	38	12	F	390	305	0
37	38	3	F	60	327	0
1784	38	3	F	68	352	0
2193	39	3	M	148	188	0
767	39	8	M	64	208	0
2150	39	3	M	80	317	0
1791	39	3	F	34	140	0
1764	39	11	F	116	252	0
4230	39	7	F	77	292	0
1898	39	3	F	79	336	0
3157	40	3	M	92	219	0		psoriatic arthritis
2321	40	3	M	68	236	0
5308	40	3	M	66	277	0
1309	40	3	M	84	292	0
3920	40	3	M	97	300	0
5335	40	5	M	109	383	0
2728	40	42	F	85	225	0
2323	41	3	M	122	292	0
3868	41	9	F	85	172	0
3221	41	17	F	116	234	0
2129	41	3	F	56	319	0
6613	41	33	F	130	323	0
892	41	3	F	264	354	0
6552	41	3	F	76	382	0
2206	42	3	M	83	160	0
5229	42	3	F	61	237	0
274	43	3	M	78	277	0
5010	43	10	F	98	344	0		probable SLE, Crohn's
74	44	3	M	83	257	0
1439	44	3	M	92	272	0
823	44	3	F	62	280	0
5724	44	3	F	59	337	0
6558	44	3	F	115	360	0
1752	45	34	M	88	169	0
1857	45	3	M	89	218	0
4176	45	3	M	131	241	0
1063	45	4	F	72	268	0
1995	45	21	F	620	271	0
5921	46	3	M	115	149	0
5609	46	3	M	75	172	0
2380	46	n/a	M	66	228	0
4118	46	3	M	71	310	0
123	46	3	F	90	201	0
799	46	17	F	95	220	0
491	46	n/a	F	64	279	0
2814	46	3	F	71	317	0
589	46	n/a	F	78	326	0
5476	46	5	F	61	357	0
3878	46	n/a	F	133	392	0
4089	47	n/a	M	67	208	0
1654	47	6	M	64	250	0
5427	47	n/a	F	79	229	0
803	47	6	F	90	253	0
4187	47	3	F	83	301	0
6003	48	n/a	M	65	178	0
5684	48	3	M	139	283	0
3310	48	n/a	M	129	296	0
399	48	n/a	F	123	256	0
1260	48	n/a	F	85	319	0
386	49	n/a	M	70	226	0
4894	49	n/a	M	113	229	0
4342	49	n/a	M	108	260	0
3393	49	n/a	F	160	184	0
2149	49	3	F	100	233	0
5713	49	n/a	F	94	240	0
6262	49	3	F	72	288	0
4563	49	n/a	F	77	339	0
2135	49	n/a	F	88	371	0
2468	50	210	M	475	861	0
424	50	3	M	73	212	0
4543	50	n/a	M	101	218	0
6649	50	n/a	F	81	191	0
498	50	3	F	73	235	0
4795	50	n/a	F	147	361	0
1043	51	3	M	78	190	0
3196	51	n/a	F	118	199	0
4295	51	n/a	F	207	217	0
5643	51	9	F	143	265	0
3908	51	n/a	F	82	315	0
2893	52	n/a	M	141	270	0
146	52	n/a	M	60	317	0
6767	52	6	M	69	317	0		ank spond
2644	52	8	M	135	351	0
2073	52	n/a	M	96	387	0
5144	52	n/a	F	75	252	0
1250	52	n/a	F	64	308	0
3313	53	n/a	M	84	155	0
1370	53	45	M	331	184	0
1993	53	n/a	M	55	259	0
2662	53	n/a	M	123	50	0
2775	53	n/a	M	134	92	0
3889	53	n/a	F	134	284	0
5754	53	n/a	F	111	315	0
5369	53	n/a	F	168	320	0
3100	53	5	F	134	385	0		possible soghrens
1303	54	11	M	127	146	0
5851	54	3	M	70	195	0
3078	54	n/a	M	59	201	0
5473	54	n/a	M	63	205	0
451	54	n/a	M	56	251	0
6222	54	n/a	M	53	271	0
2591	54	12	M	109	349	0
3285	54	n/a	M	70	366	0
1262	54	n/a	F	86	190	0
2247	54	n/a	F	76	277	0
806	54	n/a	F	94	312	0
6645	54	n/a	F	117	318	0
5458	54	n/a	F	99	357	0
5774	54	n/a	F	185	376	0
730	54	n/a	F	94	336	0
6192	55	n/a	M	38	198	0
1612	55	n/a	M	81	224	0
1615	55	n/a	M	60	240	0
4134	55	3	M	75	256	0
442	55	n/a	M	90	274	0
5714	55	n/a	M	152	33	0
4352	55	3	M	93	335	0
1698	55	n/a	F	132	145	0
5073	55	24	F	134	211	0
4826	55	3	F	61	221	0
956	55	n/a	F	88	238	0
5825	55	12	F	104	248	0
191	55	n/a	F	131	253	0
1631	55	n/a	F	54	261	0
6463	55	4	F	57	262	0
5584	55	3	F	98	281	0		RA
3819	55	3	F	151	317	0
830	55	n/a	F	70	375	0
3785	55	n/a	F	78	375	0
3487	55	n/a	F	105	392	0
4847	56	9	M	162	194	0
5210	56	n/a	M	52	212	0
924	56	n/a	M	74	244	0
4813	56	n/a	M	112	282	0
5879	56	n/a	M	100	291	0
2223	56	16	M	68	314	0
4953	56	3	F	92	227	0
4728	56	10	F	75	234	0
6591	56	n/a	F	100	271	0
3777	56	7	F	112	312	0
4127	56	n/a	F	95	315	0
2395	56	3	F	55	320	0
1222	56	n/a	F	113	362	0
886	57	n/a	M	50	107	0
1963	57	3	M	88	201	0
5820	57	3	M	89	240	0
2906	57	n/a	M	55	250	0
1257	57	n/a	M	70	298	0
6537	57	8	M	95	303	0
6756	57	n/a	F	150	156	0
4860	57	n/a	F	79	250	0
1004	57	3	F	81	286	0
6570	57	3	F	91	317	0
639	57	n/a	F	58	317	0
3989	57	7	F	163	318	0
6479	57	n/a	F	161	359	0
5387	58	n/a	M	133	209	0
5937	58	n/a	M	170	226	0
1732	58	n/a	M	70	274	0
2833	58	n/a	M	62	293	0
4153	58	25	F	152	192	0
4565	58	5	F	90	205	0
5543	58	9	F	126	237	0
2829	58	n/a	F	121	290	0
1820	58	n/a	F	117	302	0
1899	58	n/a	F	104	306	0
4723	58	n/a	F	91	322	0
6300	58	n/a	F	98	326	0
4192	58	n/a	F	59	343	0
1311	59	n/a	M	59	168	0
3844	59	n/a	M	81	186	0
135	59	3	M	48	200	0
1840	59	n/a	M	73	207	0
2147	59	n/a	M	85	221	0
928	59	n/a	M	106	254	0
4695	59	n/a	M	93	307	0
276	59	n/a	F	85	235	0
2997	59	3	F	139	270	0
571	59	52	F	150	277	0
869	59	n/a	F	97	294	0
670	59	n/a	F	78	316	0
772	59	n/a	F	197	329	0
3764	59	n/a	F	139	372	0
6494	59	n/a	F	120	373	0
5930	59	n/a	F	189	79	0
3170	60	n/a	M	88	149	0
5811	60	4	M	81	154	0
1829	60	n/a	M	74	180	0
114	60	n/a	M	98	182	0
2973	60	n/a	M	67	231	0
5004	60	3	F	76	199	0
6225	60	n/a	F	86	218	0
4422	60	n/a	F	176	223	0
1033	60	3	F	90	227	0
2692	60	n/a	F	135	236	0
1041	60	n/a	F	76	249	0
4432	60	3	F	89	299	0
6749	60	n/a	F	94	304	0
3956	60	n/a	F	151	331	0
5484	60	n/a	F	79	378	0
6377	60	3	F	88	391	0
810	60	n/a	F	102	396	0
2592	61	n/a	M	59	185	0
34	61	n/a	M	80	207	0
5017	61	n/a	M	102	238	0
4558	61	14	F	113	128	0
6430	61	n/a	F	101	216	0
448	61	n/a	F	65	220	0
1867	61	n/a	F	139	222	0
1759	61	n/a	F	76	282	0
6153	61	n/a	F	76	297	0
701	61	112	F	178	298	0
6307	61	3	F	79	213	0
5791	62	n/a	M	93	165	0
3616	62	n/a	M	106	187	0
4505	62	3	M	62	202	0
5394	62	n/a	M	75	212	0
1418	62	n/a	M	85	230	0
6076	62	3	M	115	274	0
4520	62	n/a	M	67	385	0
3469	62	n/a	F	67	217	0
4032	62	n/a	F	74	221	0
5273	62	3	F	169	269	0
4414	62	5	F	128	330	0
3834	62	14	F	148	341	0
1070	63	n/a	M	90	168	0
5529	63	n/a	M	305	196	0
6453	63	3	M	46	218	0
4759	63	n/a	F	72	187	0
235	63	n/a	F	87	201	0
3155	63	n/a	F	80	244	0
2827	63	n/a	F	69	271	0
3539	63	3	F	126	272	0
3390	63	3	F	104	299	0
1231	63	5	F	53	315	0
2664	63	n/a	F	90	323	0
3090	63	n/a	F	96	374	0
105	64	n/a	M	128	118	0
2204	64	n/a	M	493	175	0
2615	64	n/a	M	86	362	0
403	64	n/a	F	103	207	0
1297	64	3	F	92	254	0		UC
4561	64	39	F	143	257	0
4086	64	n/a	F	162	267	0
1656	64	4	F	136	336	0
1399	65	11	F	139	170	0
2044	65	n/a	F	116	228	0
2485	65	6	F	92	242	0
1766	65	n/a	F	124	303	0
1417	65	3	F	72	306	0
2594	65	n/a	F	85	333	0
4888	66	203	M	117	159	0		Limited pulmonary vasculitis with alveolitis
3466	66	n/a	M	71	192	0		psoriatic arthritis
6381	66	n/a	M	71	207	0
1057	66	3	M	78	219	0
5064	66	n/a	M	137	262	0
6686	66	n/a	M	76	337	0
927	66	3	F	97	158	0
21	66	n/a	F	107	219	0
40	66	n/a	F	101	290	0
668	66	n/a	F	120	316	0
4673	66	n/a	F	76	354	0
4911	66	n/a	F	682	355	0
3364	66	3	F	100	367	0
2917	67	n/a	M	65	133	0
3054	67	39	M	543	244	0
230	67	21	M	165	281	0
5705	67	n/a	M	59	282	0
955	67	n/a	F	112	174	0
6247	67	3	F	66	178	0
3656	67	n/a	F	122	236	0
4098	67	n/a	F	115	251	0
3222	67	n/a	F	88	254	0
3315	67	n/a	F	80	286	0
6773	67	33	F	162	349	0
5310	67	3	F	240	392	0
5646	68	14	M	83	191	0
6497	68	n/a	M	85	196	0
4658	68	n/a	M	105	237	0
2687	68	n/a	F	196	217	0
1196	68	n/a	F	182	329	0
5136	69	3	M	64	218	0
484	69	n/a	F	58	218	0
2385	69	8	F	116	221	0
2828	69	n/a	F	83	251	0
6401	69	n/a	F	97	286	0
5590	69	19	F	153	298	0
6210	69	n/a	F	130	304	0
4096	70	n/a	M	94	160	0
549	70	8	M	176	192	0
6008	70	n/a	M	69	194	0
4310	70	n/a	F	130	130	0
2025	70	3	F	129	183	0
3692	70	n/a	F	81	196	0
1086	70	n/a	F	131	251	0
6496	70	n/a	F	142	262	0
522	70	n/a	F	86	307	0
3294	71	4	M	98	140	0
3382	71	n/a	M	67	152	0
5497	71	3	M	87	167	0
6039	71	3	M	104	206	0		Crohn's
5391	71	3	M	487	218	0
6079	71	n/a	M	74	233	0
488	71	n/a	M	78	240	0
2075	71	n/a	F	90	231	0
3688	72	n/a	M	59	155	0
6018	72	n/a	M	53	203	0
3235	72	n/a	M	101	308	0
1130	72	n/a	F	214	212	0
6667	73	3	M	190	209	0
3637	73	n/a	M	105	222	0
309	73	n/a	M	80	244	0
1819	73	39	M	93	277	0
4845	73	n/a	M	119	297	0
1214	73	12	M	234	348	0
4117	73	n/a	F	178	201	0
6713	73	n/a	F	65	242	0
3043	73	4	F	55	328	0
2543	73	15	F	120	369	0
2436	74	3	M	163	129	0
655	74	n/a	M	80	178	0
1610	74	n/a	M	89	233	0
762	74	12	M	110	89	0
2636	74	3	F	166	113	0
4173	74	n/a	F	136	216	0
5236	74	3	F	49	300	0
1896	75	n/a	M	85	182	0
1688	75	n/a	M	105	200	0
724	75	n/a	M	80	212	0
627	75	20	F	165	273	0
1279	75	3	F	59	311	0
6404	75	23	F	337	373	0
2315	76	3	M	190	117	0
4600	76	5	M	84	170	0
2157	76	n/a	M	58	236	0
453	76	5	M	58	279	0
3524	76	n/a	F	72	225	0
1685	76	59	F	107	346	0
3383	77	10	M	108	178	0
1589	77	n/a	M	162	241	0
3831	77	3	M	204	365	0
3229	77	3	F	99	151	0
4822	77	n/a	F	62	192	0
5535	77	3	F	82	197	0
1943	77	21	F	143	208	0
3792	77	n/a	F	355	242	0
1448	77	n/a	F	277	290	0
766	77	3	F	89	312	0
912	78	22	M	140	241	0
1259	78	94	M	293	275	0
2704	78	7	F	261	193	0		Crohn's
6271	78	n/a	F	221	223	0
2976	78	n/a	F	222	228	0
165	78	n/a	F	156	238	0		RA
2137	78	n/a	F	134	239	0
6108	78	n/a	F	134	256	0
5672	78	3	F	134	279	0
1912	78	6	F	255	312	0
3399	78	n/a	F	216	332	0
3226	78	n/a	F	575	343	0
916	79	n/a	M	84	123	0
3062	79	16	M	500	243	0
2178	79	n/a	F	101	160	0
6405	79	11	F	203	282	0
4399	79	19	F	353	329	0		RA
4239	80	13	M	123	150	0		IBD, autoimmune thromboytopenia
2423	80	48	M	125	389	0
2874	80	n/a	F	154	275	0
6523	81	n/a	M	133	180	0
2673	81	n/a	F	98	115	0
4501	81	29	F	147	150	0
707	81	9	F	158	209	0
52	81	n/a	F	86	240	0
3329	81	n/a	F	99	244	0
5776	81	n/a	F	130	308	0
4247	81	n/a	F	184	351	0
475	82	15	M	89	271	0
5324	82	7	M	333	318	0
717	82	n/a	F	121	252	0
5685	83	n/a	F	91	148	0
5339	83	n/a	F	142	197	0
1833	83	n/a	F	127	231	0
5638	83	n/a	F	375	314	0
1274	83	n/a	F	95	325	0
6014	83	3	F	101	334	0
6503	84	n/a	M	224	157	0
2718	84	n/a	F	187	208	0
55	84	n/a	F	121	211	0
1671	84	3	F	124	228	0
2992	84	11	F	178	357	0
2955	84	3	F	59	359	0
2776	85	32	M	146	272	0
6546	85	n/a	F	227	123	0
2242	85	3	F	191	228	0
42	85	3	F	116	239	0
1999	85	n/a	F	189	244	0
4862	85	3	F	296	264	0
423	85	4	F	113	272	0
3883	85	32	F	203	312	0
5981	85	n/a	F	142	381	0
3984	85	n/a	F	225	164	0
4179	86	n/a	M	233	216	0
6417	86	n/a	M	252	313	0
2274	86	18	M	372	318	0
6352	86	3	F	228	216	0
6560	86	3	F	329	224	0
6702	86	n/a	F	183	368	0
5753	87	n/a	F	155	108	0
1733	87	3	F	149	182	0
387	88	35	F	278	313	0
5675	88	n/a	F	215	340	0
4618	89	13	M	92	161	0
2320	89	n/a	F	81	234	0
6145	90	20	F	189	304	0
3882	90	10	F	286	347	0
692	75	n/a	M	156	377

## Sheet: Validation
Labnumber	Sex	AP	CRP	PLT	Ca	Exclusions	Comments
BS170231728	F	342		425	1	1	RA and vulval cancer
BS164902081	F	186		411	1	1	RA and metastatic neuroendocrine
BS165003054	M	159		766	1	1	RA + rectal ca
BS165107457	F	245		406	1	1	ovarian and UC
BS175220816	F	572		588	1	1	cholangiocarcinoma and RA
BS165166086	F	205		523	1	1	breast and psoriatic
BS164861411	M	151		691	1	1	bladder + crohns
BS165138011	F	209	53	890	1		uterine
BS164900564	F	728	86	428	1		signet ring adenocarcinoma
BS175187117	M	131		440	1		scc of parotid
BS164919805	F	152	55	529	1		sarcoma
BS165036106	M	168	6	660	1		sarcoma
BS164911119	M	229	231	629	1		renal
BS165023858	M	236	84	551	1		rectal and renal primaries + mets
BS164860294	M	138		619	1		rectal
BS164996477	M	146	16	631	1		prostate
BS175189556	M	263	39	786	1		prostate
BS164989145	M	304		463	1		prostate
BS160209920	M	1007	96	771	1		prostate
BS165061618	F	155	62	497	1		lung mets
BS165033400	M	135		537	1		peritoneal
BS165102319	F	393	19	805	1		peritoneal
BS164933403	F	241	95	413	1		pancreatic
BS165042422	F	259		424	1		pancreatic
BS165076078	F	153	72	407	1		pancreas
BS175185316	F	142		444	1		ovarian
BS165144480	F	317		536	1		ovarian
BS164970119	F	184		446	1		olfactory neuroblastoma
BS175201440	M	147	126	549	1		oesophageal
BS165101291	F	165	78	685	1		oesophageal
BS175177928	F	200	45	441	1		oesophageal
BS165046472	F	288		539	1		oesophageal
BS165024553	F	168		607	1		mucinous carcinomatosis
BS165040777	M	997	80	444	1		metstatic pancreatic	liver
BS175220827	M	210		433	1		metstatic colorectal	liver
BS165072475	F	231		507	1		metastatic uterine	lung
BS165100410	M	218		447	1		metastatic signet ring	lung
BS164885977	F	138	36	813	1		metastatic renal	bone
BS165059724	M	144		495	1		metastatic renal	peritoneal and lung
BS165122624	F	187		589	1		metastatic renal	lung
BS164849026	F	241		476	1		metastatic renal	brain
BS164866945	M	292		423	1		metastatic renal	liver lung
BS164843736	M	310		473	1		metastatic renal	lung scalp
BS165008972	F	339		656	1		metastatic renal	lung, bone
BS164996659	F	548		406	1		metastatic renal	liver bone
BS164857001	M	782		444	1		metastatic renal	pancreas
BS164852881	F	141		416	1		metastatic rectal	liver
BS164940168	M	784		608	1		metastatic rectal	liver lung
BS164952556	M	141	60	593	1		metastatic prostate	bone
BS164927213	M	216		562	1		metastatic prostate	bone
BS164934196	M	227		452	1		metastatic prostate	bone
BS164995376	M	272		424	1		metastatic prostate	liver bone
BS165056146	M	312	40	430	1		metastatic prostate	bone
BS165149726	M	324		419	1		metastatic prostate	bone
BS164929970	M	356		412	1		metastatic prostate	bone
BS175220456	M	364	128	624	1		metastatic prostate	bone
BS164986522	M	620		714	1		metastatic prostate	bone
BS165062011	M	781		481	1		metastatic prostate	bone
BS164933917	M	1704	55	470	1		metastatic prostate	liver lung bone
BS165128988	M	2886		427	1		metastatic prostate	bone
BS165056743	M	201		592	1		metastatic peritoneal	bowel
BS164878678	M	155		487	1		metastatic pancreatic	liver
BS165024952	M	332	22	627	1		metastatic pancreatic	liver
BS165053405	F	744		410	1		metastatic pancreatic	liver
BS175227609	F	474	133	492	1		metastatic pancreas	liver
BS165152015	F	137		416	1		metastatic ovarian	nodal
BS165036982	F	202		681	1		metastatic ovarian	liver peritoneal omental, lap scar
BS175176283	F	187		456	1		metastatic oesophageal	nodal
BS165127812	M	188		454	1		metastatic oesophageal	skin
BS175217669	F	597		647	1		metastatic ocular	liver
BS165047733	F	326		499	1		metastatic neuroendocrine	liver
BS175186928	F	1702		601	1		metastatic neuroendocrine	liver
BS164961775	M	295		460	1		metastatic melanoma	brain
BS164951613	M	139	107	1086	1		metastatic lung	brain
BS164996617	F	152		427	1		metastatic lung	renal, bone liver
BS175176965	M	153	39	572	1		metastatic lung	bone
BS175189208	M	161		908	1		metastatic lung	nodal
BS175229162	F	161	244	715	1		metastatic lung	bone
BS165049375	F	169		562	1		metastatic lung	liver
BS165015625	F	175		531	1		metastatic lung	liver adrenal
BS165154931	F	178		469	1		metastatic lung	liver
BS164949256	F	387		561	1		metastatic lung	liver and bone
BS164962585	F	500	211	502	1		metastatic lung	bone nodes liver brain
BS164873598	M	203		577	1		metastatic gallbladder	peritoneal
BS164846005	F	131		549	1		metastatic endometrial	lung
BS164917963	F	140	81	773	1		metastatic endometrial	lung
BS165168546	F	155	116	418	1		metastatic colorectal and breast	liver lung bone
BS164843280	M	152	85	569	1		metastatic colorectal (brain mets)	brain, liver, lung
BS165109972	F	146		425	1		metastatic colorectal	liver
BS165109520	F	147		448	1		metastatic colorectal	liver ovary
BS164939334	F	149	53	585	1		metastatic colorectal	liver lung bone
BS165105042	F	152	12	505	1		metastatic colorectal	liver lung
BS164901276	F	172	57	572	1		metastatic colorectal	liver lung
BS165030003	F	183		636	1		metastatic colorectal	liver lung
BS175174120	M	198	45	405	1		metastatic colorectal	liver
BS164926558	M	200	62	432	1		metastatic colorectal	peritoneal
BS175226632	F	230		628	1		metastatic colorectal	pelvic, omental, peritoneal
BS164947322	M	323	188	431	1		metastatic colorectal	liver, bladder invasion
BS164970853	F	489	197	518	1		metastatic colorectal	liver
BS164958292	M	514	504	436	1		metastatic colorectal	peritoneal liver
BS165036946	F	667	100	409	1		metastatic colorectal	liver
BS175213645	M	964		484	1		metastatic colorectal	liver
BS164875685	M	1099		412	1		metastatic colorectal	liver
BS165133114	M	2146	76	558	1		metastatic colorectal	liver
BS175220652	M	196		590	1		metastatic cholangiocarcinoma	liver
BS165012347	F	308		420	1		metastatic cholangiocarcinoma	liver
BS165086070	F	419		454	1		metastatic cholangiocarcinoma	liver
BS165056175	F	133		463	1		metastatic cervical	lung brain mediastinum
BS175186568	F	272	245	506	1		metastatic breast	bone
BS160223394	F	131		404	1		metastatic breast	brain
BS175193200	F	132	70	561	1		metastatic breast	bone
BS165068285	F	133		457	1		metastatic breast	skin bone
BS165163422	F	147		481	1		metastatic breast	liver lung
BS164895245	M	816		526	1		metastatic bowel	liver
BS165052571	M	141		615	1		metastatic bladder	nodal
BS165053326	F	204		523	1		lung and breast	brain
BS165040906	F	218		417	1		lung and bladder
BS165056192	F	135		514	1		lung
BS165094440	F	138	38	419	1		lung
BS175233131	F	145		859	1		lung
BS164845665	M	149		710	1		lung
BS175210636	M	156		453	1		lung
BS164843364	M	159	77	455	1		lung
BS175193574	F	174		458	1		lung
BS164840558	F	187		479	1		lung
BS165135038	F	206		480	1		lung
BS164859023	M	237	13	841	1		lung
BS165159518	F	241		416	1		lung
BS164976713	F	260		544	1		lung
BS164860144	F	378		605	1		lung
BS165136065	F	758	53	417	1		liver mets	liver
BS164845682	M	147	66	616	1		GIST
BS165119380	M	140	128	501	1		gastro-oesophagea;
BS165081998	F	165		468	1		endometrial sarcoma
BS165024991	M	220	158	546	1		colorectal
BS165078801	M	247	104	466	1		colon/anal/lung
BS164989391	F	625		613	1		cholangiocarcinoma
BS165147760	F	909	22	408	1		cholangiocarcinoma
BS164932573	F	132		426	1		breast
BS165043789	F	187		447	1		breast
BS165091878	M	132	50	560	1		bladder/prostate
BS164961276	M	164		402	1		bladder recurrence
BS165157280	M	139		503	1		bladder
BS165168706	F	218	44	553	1		GI
BS164966934	F	251	10	437	0	1	vasculitits
BS165094172	M	135		414	0	1	UC
BS165131674	F	136		466	0	1	UC
BS175194263	F	139		552	0	1	UC
BS165021117	F	143	4	413	0	1	UC
BS164845877	M	153	23	426	0	1	UC
BS165047848	F	157	35	468	0	1	UC
BS165119044	M	198	30	451	0	1	UC
BS165036045	F	140		702	0	1	UC
BS175237121	F	163		426	0	1	sjogrens
BS165169071	M	255	8	574	0	1	rheumatoid arthritis
BS164893150	F	350	158	440	0	1	RA + lung
BS164922599	F	155		416	0	1	RA
BS165142081	F	131		475	0	1	RA
BS165075482	F	132		615	0	1	RA
BS165100827	M	132	9	432	0	1	RA
BS164983345	F	132		431	0	1	RA
BS165022025	F	132		407	0	1	RA
BS164961332	F	133		583	0	1	RA
BS165078308	F	134		626	0	1	RA
BS165052115	M	134	28	488	0	1	RA
BS165085214	F	134		457	0	1	RA
BS165078952	F	134		452	0	1	RA
BS165046137	F	134		434	0	1	RA
BS164851371	M	135	145	515	0	1	RA
BS165093428	M	135		469	0	1	RA
BS165091311	M	135	6	459	0	1	RA
BS164867200	F	136		457	0	1	RA
BS165046630	F	136	67	446	0	1	RA
BS165064495	F	136		433	0	1	RA
BS165046546	F	137		493	0	1	RA
BS164957202	F	139		456	0	1	RA
BS165119251	F	140		443	0	1	RA
BS164954807	F	141	36	416	0	1	RA
BS165058298	F	142		483	0	1	RA
BS175203871	F	143		420	0	1	RA
BS164854034	M	143		415	0	1	RA
BS175184919	F	146		576	0	1	RA
BS175213668	F	146		532	0	1	RA
BS164846248	F	146	41	485	0	1	RA
BS165104616	F	149		508	0	1	RA
BS165101868	F	150	22	427	0	1	RA
BS164845412	M	151		436	0	1	RA
BS165142182	F	151		413	0	1	RA
BS165084605	M	162	14	497	0	1	RA
BS164886155	F	164		549	0	1	RA
BS175232990	M	167	104	403	0	1	RA
BS175187071	F	171		417	0	1	RA
BS165084913	F	172		538	0	1	RA
BS164930685	F	219		565	0	1	RA
BS164878545	F	221		459	0	1	RA
BS175217756	F	227		414	0	1	RA
BS165084365	F	229		434	0	1	RA
BS165122337	M	243	13	401	0	1	RA
BS165005717	M	290	32	416	0	1	RA
BS165015284	F	302	114	739	0	1	RA
BS165112923	F	302		436	0	1	RA
BS165063132	F	305	62	423	0	1	RA
BS165118616	F	312		791	0	1	RA
BS165134852	F	556	115	588	0	1	RA
BS165132751	M	140	208	773	0	1	psoriatic arthritis
BS165113061	F	145		556	0	1	psoriatic arthritis
BS175210425	F	163	30	438	0	1	psoriatic arthritis
BS164946784	M	149		497	0	1	psoriatic arthritis
BS164933874	F	161		499	0	1	psoriatic arthritis
BS175184316	F	136		408	0	1	polymyalgia rheumatica
BS165142624	F	137		471	0	1	polymyalgia rheumatica
BS175232149	F	137	29	417	0	1	polymyalgia rheumatica
BS164864321	F	139	20	479	0	1	polymyalgia rheumatica
BS164999162	F	151		472	0	1	polymyalgia rheumatica
BS175172650	F	170		430	0	1	polymyalgia rheumatica
BS164869524	F	265	40	518	0	1	polymyalgia rheumatica
BS165045512	F	270		537	0	1	polymyalgia rheumatica
BS165116904	M	665	39	445	0	1	polymyalgia rheumatica
BS164962860	M	135	10	661	0	1	polycythemia vera
BS164966106	M	140	173	414	0	1	polycythemia
BS160226895	F	321	11	479	0	0
BS164889308	M	142		1093	0	1	myelofibrosis
BS164866782	F	174	10	615	0	1	MPN and rhuematica
BS165048148	M	176		430	0	1	MPN and RA
BS164844866	M	131		487	0	1	MPN
BS175227031	F	146		496	0	1	MPN
BS175237023	F	245		511	0	1	MPN
BS175236345	F	174		441	0	1	lupus
BS175190038	M	132		503	0	1	JAK2 MPN
BS164898401	M	138		598	0	1	JAK2 +ve MPN
BS165027445	F	156		420	0	1	JAK2
BS160010345	F	133		466	0	1	IBD and ank spond
BS164851743	M	149	167	432	0	1	IBD and 23
BS164943143	F	171		665	0	1	IBD
BS164952673	F	134	4	533	0	1	ET
BS165121182	F	144		521	0	1	ET
BS165131723	F	151		1003	0	1	ET
BS165105234	F	156	7	452	0	1	ET
BS165128846	F	214		1052	0	1	ET
BS165132346	F	131		419	0	1	Crohns and polymyaligia
BS164840071	M	179		469	0	1	crohns and 29
BS164974303	F	131	229	418	0	1	crohns
BS164901591	F	137		430	0	1	crohns
BS175200700	F	146		444	0	1	crohns
BS175190806	M	156	11	527	0	1	crohns
BS164951406	M	173		435	0	1	crohns
BS165020983	F	185		438	0	1	crohns
BS165118950	F	194		428	0	1	Crohns
BS165070354	F	199	27	752	0	1	crohns
BS164875211	M	177		429	0	1	ank spond
BS164857924	F	190	235	465	0	1	anal - only 31
BS164878135	F	464	22	435	0	1	33 and Crohns
BS164871542	F	254	234	726	0	1	19 and crohns
BS164983100	F	135	22	429	0	1	crohns
BS164854022	M	131		486	0	1	40
BS165073152	F	151		487	0	1	40
BS165119953	F	156		450	0	1	40
BS165169265	F	164	30	416	0	1	40
BS164902176	F	176		477	0	1	40
BS164971563	F	133	24	444	0	1	39
BS165059465	M	136		447	0	1	39
BS175177539	F	137	8	467	0	1	39
BS165018073	F	142	22	472	0	1	39
BS164951570	F	164	9	472	0	1	39
BS170228870	M	134		531	0	1	38
BS164927003	M	136		441	0	1	38
BS160219535	F	471	171	592	0	1	38
BS164985738	M	139		559	0	1	37
BS164861345	M	141		484	0	1	37
BS165063095	F	161		410	0	1	37
BS164930588	F	132	9	465	0	1	34
BS165005547	F	139	5	430	0	1	34
BS165081686	F	173		470	0	1	32
BS164848844	F	200		431	0	1	32
BS164923455	F	235		443	0	1	32
BS164967580	F	131		404	0	1	31
BS175204243	F	138		508	0	1	29
BS165165010	F	138		412	0	1	26
BS175187703	M	141		430	0	1	24
BS165156478	M	131		427	0	1	23
BS165058075	M	136	10	443	0	1	23
BS164923754	F	137		442	0	1	21
BS165029278	F	143	13	447	0	1	21
BS165087288	F	132		447	0	1	20
BS164857940	M	146		479	0	1	20
BS165112143	F	147		401	0	1	20
BS175234625	F	152		433	0	1	20
BS165142054	F	157		432	0	1	20
BS175203864	M	168		511	0	1	20
BS164961810	F	177		471	0	1	20
BS164979117	F	138		427	0	1	19
BS175178847	F	146	4	560	0	1	19
BS165112898	M	159		513	0	1	19
BS165139287	F	186		451	0	1	19
BS165070226	M	244		414	0	1	19
BS165132788	F	143		554	0	1	18
BS175216754	M	152	20	419	0	1	18
BS164966855	F	171		433	0	1	18
BS175195481	F	198		424	0	1	18
BS165144299	M	268	5	459	0	1	18
BS165002532	M	280		452	0	1	18
BS164958142	F	296		401	0	1	18
BS165104960	M	334	23	412	0	1	18
BS164891128	F	200		499	0	1	18
BS164923552	F	358		433	0	1	16
BS165084086	F	139		477	0	1	15
BS164904919	F	180		446	0	1	15
BS165021048	M	224		418	0	1	15
BS175226344	F	254	18	576	0	1	15
BS165167094	F	144		436	0	1	14
BS165068618	F	265		407	0	1	14
BS165166726	F	329		531	0	1	14
BS165103877	M	369		403	0	1	13
BS165131709	M	197		415	0	1	12
BS175212874	F	271		412	0	1	12
BS175219824	F	308		454	0	1	12
BS164952438	F	345		411	0	1	12
BS165106461	F	187		412	0	1	11
BS164930201	M	206		455	0	1	11
BS165168536	F	218		448	0	1	11
BS175172649	F	305		502	0	1	11
BS164862828	F	314		450	0	1	11
BS164932168	F	200		474	0	1	10
BS165017903	F	179		491	0	1	9
BS164838085	M	174		446	0	1	8
BS165045750	M	192		521	0	1	8
BS164995883	F	223	13	553	0
BS164889268	M	140	242	443	0
BS165027961	F	148	21	566	0
BS165105013	F	194	167	477	0
BS175233939	F	266		935	0
BS165164750	F	136		419	0
BS165109060	F	186		490	0
BS164964620	M	152	104	462	0
BS164889326	F	139	5	411	0
BS164964654	F	156	12	584	0
BS165080438	M	314		413	0
BS164907771	M	483		467	0
BS165005629	M	257		627	0
BS165017991	F	235		487	0
BS164855826	F	140	155	408	0
BS164910949	F	165		412	0
BS165022246	F	185		413	0
BS164970779	M	156		448	0
BS164967215	M	135	17	498	0
BS164971391	M	135	264	583	0
BS175196284	F	157		544	0
BS164921045	F	172	70	449	0
BS164926909	F	139	13	576	0
BS164860470	M	238	23	408	0
BS164870440	F	171		467	0
BS164888252	F	141		424	0
BS165094013	F	146		478	0
BS165169117	F	371	225	711	0
BS164909542	F	133		451	0
BS164993428	M	388	200	722	0
BS165049239	F	280	14	405	0
BS164945865	M	143	8	641	0
BS164930998	F	131	47	810	0
BS164898851	F	131		571	0
BS164861149	F	131		553	0
BS165152720	F	131		517	0
BS164978139	F	131		457	0
BS164837227	M	131		444	0
BS175199901	M	131	37	430	0
BS165086209	F	131		412	0
BS165017622	F	131	10	401	0
BS164966087	F	131		401	0
BS164923610	M	132	27	604	0
BS164900919	M	132		507	0
BS165085320	F	132		497	0
BS164878267	M	132		472	0
BS165101606	M	132		467	0
BS165084376	F	132		467	0
BS175196496	F	132		459	0
BS175235999	F	132		457	0
BS165057808	F	132	24	430	0
BS164904608	F	132	26	414	0
BS175186300	M	132		407	0
BS165063332	M	132		402	0
BS165149294	F	133	46	517	0
BS165101091	F	133		482	0
BS164851901	M	133		468	0
BS165022218	F	133		463	0
BS164968431	F	133	21	452	0
BS164995806	M	133		429	0
BS165091544	F	134	12	521	0
BS165133517	F	134	13	443	0
BS165020420	F	135	5	575	0
BS164955512	F	135	34	559	0
BS165115958	F	135	140	485	0
BS165040470	F	135	45	477	0
BS175196550	F	135		421	0
BS165112744	M	136		450	0
BS164848445	F	136	34	439	0
BS164933102	F	136		418	0
BS164998952	F	136		409	0
BS164859915	F	137		520	0
BS165059975	M	137		506	0
BS165144907	M	137		456	0
BS175179486	F	137		447	0
BS165021964	M	137	15	442	0
BS164946465	M	137		434	0
BS165009532	F	137	48	426	0
BS165093253	M	137		421	0
BS164848959	F	137		411	0
BS164968365	F	138	138	727	0
BS164901105	F	138		404	0
BS164964723	F	139	6	542	0
BS164870960	F	139	17	491	0
BS164877466	F	139	151	453	0
BS164900638	F	139		416	0
BS164886984	F	139		412	0
BS165101716	F	139		405	0
BS165163296	F	140	189	823	0
BS165168506	F	140	42	499	0
BS175229920	M	140		487	0
BS165168899	M	140		449	0
BS165058915	F	140		421	0
BS164972695	M	140		420	0
BS164897739	F	140		414	0
BS175216625	F	140		407	0
BS165064883	F	141		505	0
BS165092305	M	141	160	477	0
BS165158869	F	141		472	0
BS164863321	F	141		462	0
BS165102064	F	141		452	0
BS165159888	F	141	104	435	0
BS165062134	F	141	17	424	0
BS164844802	M	141		417	0
BS165053697	M	141	26	406	0
BS165006284	F	142		628	0
BS175185339	F	142		593	0
BS164926891	F	142		545	0
BS164840674	F	142		535	0
BS164935613	F	142	4	449	0
BS165073169	F	142		447	0
BS160208330	M	142		425	0
BS165168716	M	142		404	0
BS175224220	F	143	32	1074	0
BS165013942	F	143	6	582	0
BS164852078	F	143		490	0
BS164851972	F	143		412	0
BS164999181	F	143		401	0
BS175225175	M	144		597	0
BS175208336	F	144	156	449	0
BS165125917	F	145		611	0
BS165074804	F	145	4	587	0
BS164982673	M	145		431	0
BS164968150	F	145		401	0
BS164977810	F	146		579	0
BS165006499	M	146	90	521	0
BS165030287	M	146	4	469	0
BS165148040	M	146		459	0
BS164994377	F	146		456	0
BS175210445	M	146	99	433	0
BS165121092	F	146		431	0
BS164883391	F	146		412	0
BS165125125	F	146		407	0
BS164920574	F	147		723	0
BS165081019	F	147	326	717	0
BS165058898	F	147		638	0
BS175174885	M	147		508	0
BS165005904	F	147		429	0
BS175217840	F	147	26	408	0
BS165021836	F	147		401	0
BS165006058	F	148	20	584	0
BS164917950	M	148		534	0
BS164898298	F	148	24	500	0
BS165069507	F	148		448	0
BS164968113	M	148		410	0
BS165049706	M	148	76	404	0
BS175237225	F	149		806	0
BS164906856	M	149		554	0
BS160222904	F	150		516	0
BS175236554	F	151	17	502	0
BS170231010	F	151		453	0
BS164987952	F	152		559	0
BS164836868	M	153	56	582	0
BS165094459	F	153		569	0
BS170231736	F	153	80	488	0
BS165096072	F	153		426	0
BS165137677	F	154	13	691	0
BS164910207	F	154	25	598	0
BS165017273	F	154		470	0
BS165157789	F	154		429	0
BS165079282	F	154		403	0
BS164980512	F	155	295	729	0
BS165165650	F	155		528	0
BS165020544	M	156	19	634	0
BS164840749	F	156		568	0
BS165138489	F	156	32	549	0
BS175203086	F	156		500	0
BS165131693	F	156		421	0
BS165085858	M	156		420	0
BS164977985	M	157		503	0
BS165144508	M	157	90	500	0
BS164939736	M	157		436	0
BS165084869	M	157		405	0
BS164932607	F	158		557	0
BS165168257	F	158	25	488	0
BS164883225	F	158	59	482	0
BS175184663	F	158		430	0
BS164883267	F	158		421	0
BS165128850	F	158		404	0
BS160223576	M	159		477	0
BS160208945	F	160		539	0
BS164898806	F	160		448	0
BS164857553	M	161	130	452	0
BS165042073	F	161		428	0
BS165119960	F	162		625	0
BS164899905	F	162		453	0
BS164876866	F	162		421	0
BS164929315	M	163	57	443	0
BS164995627	F	164	5	564	0
BS175212267	M	164	52	412	0
BS164836712	F	164		406	0
BS165151831	M	165		601	0
BS164873825	M	165	90	432	0
BS165159529	F	166	49	441	0
BS165088089	F	166		401	0
BS165103605	M	168		585	0
BS175196297	M	169	163	836	0
BS164871139	F	169		730	0
BS165031323	M	169	86	652	0
BS165168850	M	169	113	517	0
BS164984862	F	169		498	0
BS165035814	M	170	73	452	0
BS165079061	F	171		560	0
BS165137966	M	171		453	0
BS165020792	F	171	101	402	0
BS165022066	M	172		689	0
BS165135573	F	172	15	630	0
BS164892693	F	172		456	0
BS175218073	F	173	36	966	0
BS164994136	F	173	25	524	0
BS164968490	F	174	41	415	0
BS165071592	M	175		403	0
BS165119828	M	176	46	826	0
BS164936743	F	176	35	471	0
BS164941815	M	177		555	0
BS165084342	F	178		412	0
BS164870302	F	179		558	0
BS164958148	F	179	199	465	0
BS164837092	M	180	125	452	0
BS164842975	F	182		486	0
BS165085202	F	182	34	473	0
BS164852259	F	183	103	718	0
BS175199551	F	184	5	546	0
BS175217225	M	184		402	0
BS165073157	F	185	65	435	0
BS164951828	F	187	8	489	0
BS164948925	F	187	21	476	0
BS165149051	F	188		403	0
BS175217991	F	190		416	0
BS165097294	F	191	58	523	0
BS175228688	F	191		462	0
BS165147422	F	191	6	409	0
BS164993058	F	191		403	0
BS165091498	M	192		492	0
BS164885164	F	193	23	420	0
BS165056837	F	194		468	0
BS165017356	M	194	18	452	0
BS165134972	M	194		440	0
BS165046395	F	195		420	0
BS165046578	M	196		411	0
BS165011569	F	197	182	557	0
BS175191934	F	198	25	668	0
BS175174416	F	204	43	566	0
BS164879111	M	204	28	497	0
BS164884919	F	206	20	590	0
BS165027616	F	207	6	438	0
BS160227304	F	209	30	584	0
BS165076353	M	209		455	0
BS164866857	F	211	225	913	0
BS164914772	F	211	33	413	0
BS175174534	M	211		405	0
BS165021683	M	212	171	504	0
BS175233058	F	212		482	0
BS175207142	F	212	9	455	0
BS164849516	M	213		450	0
BS164955172	M	214	6	473	0
BS165026517	F	215		444	0
BS164942831	F	215	21	415	0
BS165063070	F	216	29	1111	0
BS164856008	M	216	267	603	0
BS164978157	M	219	27	410	0
BS165117048	F	220	6	431	0
BS164889255	F	221	91	644	0
BS165053861	F	221	4	404	0
BS164929602	F	223	15	463	0
BS165169518	F	225	14	557	0
BS165167531	M	228	71	432	0
BS165056540	M	230	347	600	0
BS164859014	M	236	106	607	0
BS164996120	F	241		530	0
BS165164566	F	244	217	722	0
BS165118967	M	244		462	0
BS165014843	F	246		460	0
BS164970852	M	248		417	0
BS165085201	F	250		456	0
BS175234278	M	253		430	0
BS164861349	F	258	105	867	0
BS160213401	M	273		447	0
BS165082079	F	275	130	511	0
BS164946557	F	280	16	921	0
BS175203804	M	280		412	0
BS164939081	F	282	5	499	0
BS164973346	F	284		487	0
BS165048188	F	288	19	570	0
BS165085779	F	290		504	0
BS165124398	F	298	211	491	0
BS164986644	M	304		626	0
BS164913253	F	307	36	505	0
BS164914765	F	309	10	410	0
BS164982542	F	317		807	0
BS175199978	M	320	9	623	0
BS165151142	F	327	56	518	0
BS165168735	M	328		693	0
BS165153687	M	335	6	512	0
BS175206653	F	338	17	688	0
BS164837521	F	342		555	0
BS164837988	F	350	53	696	0
BS164890957	F	352	33	429	0
BS175196880	M	356	294	424	0
BS164905135	M	398	58	437	0
BS164855652	M	412	53	484	0
BS165074961	F	426		495	0
BS165119455	F	445		462	0
BS165071613	F	449	9	512	0
BS164949609	F	488	63	463	0
BS165043549	M	499	168	1537	0
BS164952601	M	534	75	528	0
BS164967214	F	534	44	406	0
BS164904443	M	577		463	0
BS165103632	F	614		474	0
BS175174273	F	620	16	428	0
BS165088771	F	625		464	0
BS165049387	F	628	62	440	0
BS165166461	F	632	252	1342	0
BS165119646	F	700		494	0
BS165085017	F	1519	69	634	0
BS175199462	M	131	51	493
BS164889426	F	178		473
